# Supplementary material for: Lung cancer cell-intrinsic IL-15 promotes cell migration and sensitizes murine lung tumors to anti-PD-L1 therapy
Source: Biomark Res. 2024 Apr 19;12:40. doi: 10.1186/s40364-024-00586-w (PMC11027539; doi:10.1186/s40364-024-00586-w)
Supplement: Supplementary file 2 — Supplementary Material 2 [file 40364_2024_586_MOESM2_ESM.xlsx]

## Sheet: Sheet1
	sequence
shRNA-IL15-Forward	CCGGCAGTGCTACTTGTGTTTACTTCTCGAGAAGTAAACACAAGTAGCACTGTTTTTG
shRNA-IL15-Reverse	AATTCAAAAACAGTGCTACTTGTGTTTACTTCTCGAGAAGTAAACACAAGTAGCACTG
Mouse-IL15-Forward	ATAGAAGACACCGGCGGCCACGCGTatgaaaattttgaaaccatatatga
Mouse-IL15-Reverse	TCTAGACTCGAGCGGCCGCTAGCggacgtgttgatgaacatttggaca
si-RNA-IL-15RA	GGCCAGCGTTGAAATGGAA
si-RNA-IL-15	GCATATTGATGCTACTTTA
si-RNA-vimentin	GAAUGGUACAAAUCCAAGU
Vimentin-Forward	AGGCAAAGCAGGAGTCCACTGA
Vimentin-Reverse	ATCTGGCGTTCCAGGGACTCAT
IL-15-Forward	TTTCAGTGCAGGGCTTCCTAA
IL-15-Reverse	GGGTGAACATCACTTTCCGTAT
actin-Forward	TGACGTGGACATCCGCAAAG
actin-Reverse	TCTTCATTGTGCTGGGTGCC
